# Supplementary material for: Economic Uses of Salt-Tolerant Plants
Source: Plants (Basel). 2023 Jul 17;12(14):2669. doi: 10.3390/plants12142669 (PMC10385539; doi:10.3390/plants12142669)
Supplement: Supplementary file 1 [file plants-12-02669-s001.zip]

Archive with 1 entries (1 files):
- plants-2492023-supplementary.pdf
